# Supplementary material for: Evaluation of the avian acute oral and sub-acute dietary toxicity test for pesticide registration
Source: Regul Toxicol Pharmacol. Author manuscript; Available in PMC 2022 Apr 21. (PMC9022720; doi:10.1016/j.yrtph.2019.03.013)
Supplement: Chemical List [file NIHMS1595498-supplement-Chemical_List.xlsx]

## Sheet: Supplemental Table 2
Chemical	Highest-RQ-Oral	Highest-RQ-Dietary
Florasulam	0.0016	0.0002
Metaflumizone	0.006	0.006
Penoxsulam	0.006	NA
Orthosulfamuron	0.01	0.01
Pyroxsulam	0.01	0.01
Bicyclopyrone	0.01	NA
Thiamethoxam	0.01	NA
Tolclofos‐methyl	0.01	NA
Topramezone	0.01	NA
Diflufenzopyr	0.02	0.01
Clodinafop-propargyl	0.02	NA
Metconazole	0.03	0.01
Fluoxastrobin	0.04	0.01
Prothioconazole	0.04	0.01
Spirotetramat	0.04	0.01
Spinetoram	0.05	NA
Fenazaquin	0.06	0.01
Oxathiapiprolin	0.08	0.02
Cyhalofop-butyl	0.1	0.02
Cyprodinil	0.23	0.07
Cymoxanil	0.24	0.04
Flutriafol	0.25	0.02
Fosthiazate	0.25	0.02
Picoxystrobin	0.27	NA
Propazine	0.28	0.1
Emamectin Benzoate	0.29	0.01
Bifenazate	0.48	0.48
Flufenacet	0.48	NA
Fenpyrazamine	0.53	0.15
Difenacoum	0.54	2.6
Flupyradifurone	0.55	NA
Sulfoxaflor	0.7	0.01
Fluazinam	0.73	0.08
Indoxacarb	0.93	0.07
Tolfenpyrad	2.5	0.1
Acetamiprid	3.83	0.03
Benzovindiflupyr	4.6	0.01
Fluensulfone	7.25	0.15
Furfural	309.97	NA
Flumioxazin	NA	0.02
Fluxapyroxad	NA	0.03
