# Supplementary material for: Evaluation of the avian acute oral and sub-acute dietary toxicity test for pesticide registration
Source: Regul Toxicol Pharmacol. Author manuscript; Available in PMC 2022 Apr 21. (PMC9022720; doi:10.1016/j.yrtph.2019.03.013)
Supplement: MOA [file NIHMS1595498-supplement-MOA.xlsx]

## Sheet: MOA summary
Genera pest target	IRAC/HRAC/FRAC putative mechanism of action(include all MOAs for all chemicals 1998-2017 set)	Chemical Class/AI	MOA TARGET SITE	Total Number of chemicals IRAC/HRAC/FRAC have assigned to the MOA with a definitive and/or limit test	Total Number of chemicals IRAC/HRAC/FRAC have assigned to the MOA without a definitive and/or limit test	Total Number of chemicals		* Red cells represent MOAs not represented in risk assessments available on the EPA chemical search website.
INSECTICIDE	1B	Organophosphates	Acetylcholinesterase (AChE) inhibitors. Nerve action	1	0	1
	2B	Phenylpyrazoles	GABA-gated chloride channel blockers. Nerve action	0	1	1		Chemical	Number of chemicals with available information	Number of chemicals without available information	Sum
	3A	Cypermethrin; Pyrethroids; Pyrethrins	Sodium channel modulators. Nerve action	3	1	4		Insecticide	40	11	51
	4A	Neonicotinoids	Nicotinic acetylcholine receptor (nAChR) competitive modulators. Nerve action	5	0	5		Fungicide	40	22	62
	4C	Sulfoximines	Nicotinic acetylcholine receptor (nAChR) competitive modulators. Nerve action	1	0	1		Herbicide	39	7	46
	4D	Butenolides	Nicotinic acetylcholine receptor (nAChR) competitive modulators. Nerve action	1	0	1		Other			22
	5	Spinosyns	Nicotinic acetylcholine receptor (nAChR) allosteric modulators. Nerve action	1	0	1		Total			181
	6	Avermectins; Milbemycins	Glutamate-gated chloride channel (GluCl) allosteric modulators. Nerve and muscle action	1	1	2
	9B	Pyridine azomethine derivatives	Chordotonal organ TRPV channel modulators. Nerve action	2	0	2
	10B	Etoxazole	Mite growth inhibitors. Growth regulation	1	0	1
	15	Benzoylureas	Inhibitors of chitin biosynthesis, type 0. Growth regulation	2	3	5
	16	Buprofezin	Inhibitors of chitin biosynthesis, type 1. Growth regulation	1	0	1
	18	Diacylhydrazines	Ecdysone receptor agonists. Growth regulation	1	0	1
	20B	Acequinocyl	Mitochondrial complex III electron transport inhibitors. Energy metabolism	1	0	1
	20D	Bifenazate	Mitochondrial complex III electron transport inhibitors. Energy metabolism	1	0	1
	21A	METI acaricides and insecticides	Mitochondrial complex I electron transport inhibitors. Energy metabolism	3	1	4
	22A	Oxadiazines	Voltage-dependent sodium channel blockers. Nerve action	1	0	1
	22B	Semicarbazones	Voltage-dependent sodium channel blockers. Nerve action	1	0	1
	23	Tetronic and Tetramic acid derivatives	Inhibitors of acetyl CoA carboxylase Lipid synthesis. Growth regulation	1	2	3
	24A	Phosphides	Mitochondrial complex IV electron transport inhibitors. Energy metabolism	0	1	1
	25A	Beta-ketonitrile derivatives	Mitochondrial complex II electron transport inhibitors. Energy metabolism	1	0	1
	28	Diamides	Ryanodine receptor modulators. Nerve and muscle action	3	0	3
	29	Flonicamid	Chordotonal organ Modulators - undefined target site. Nerve action	1	0	1
	UN	Unknown	Unknown, pyridalyl	0	1	1
	NA	NA	NA	7	NA	7
FUNGICIDE	A1	acylalanines	RNA polymerase I	0	1	1
	B2	N-phenyl carbamates	ß-tubulin assembly in mitosis	0	1	1
	B3	ethylamino-thiazolecarboxamide; toluamides	ß-tubulin assembly in mitosis	2	0	2
	B5	pyridinylmethyl benzamides	delocalisation of spectrin-like proteins	1	0	1
	B6	benzoylpyridine; benzophenone	actin/myosin/fimbrin function	1	1	2
	C2	pyrazole-4-carboxamides; N-methoxy-(phenylethyl)-pyrazolecarboxamides; pyridinyl-ethylbenzamides; phenyl-oxo-ethyl thiophene amide; pyridine carboxamides	Complex II: succinate-dehydrogenase	8	2	10
	C3	oxazolidine-diones; Imidazolinones; oximino-acetates; methoxy-acetamide; methoxy-acrylates; methoxy-carbamates; oximino-acetates; dihydro-dioxazines	Complex III: cytochrome bc1 (ubiquinol oxidase) at Qo site (cyt b gene).	6	2	8
	C4	picolinamides; cyano-imidazole	Complex III: cytochrome bc1 (ubiquinone reductase) at Qi site	1	1	2
	C5	dinitrophenyl-crotonates; 2,6-dinitro-anilines	uncouplers of oxidative phosphorylation	1	1	2
	C8	triazolo-pyrimidylamine	Complex III: cytochrome bc1 (ubiquinone reductase) at Qo site, stigmatellin binding sub-site	1	0	1
	D1	anilino-pyrimidines	methionine biosynthesis (proposed) (cgs gene)	1	2	3
	D3	hexopyranosyl antibiotic	protein synthesis (ribosome, initiation step)	1	0	1
	E1	quinazolinone; aryloxyquinoline	signal transduction (mechanism unknown)	1	1	2
	F3	aromatic hydrocarbons	cell peroxidation (proposed)	1	0	1
	F9	piperidinyl-thiazoleisoxazolines	lipid homeostasis and transfer/storage	1	0	1
	G1	triazoles; triazolinthiones	C14- demethylase in sterol biosynthesis (erg11/cyp51)	4	4	8
	G2	piperidines; morpholines	Δ14-reductase and Δ8, Δ7-isomerase in sterol biosynthesis (erg24, erg2)	1	2	3
	G3	hydroxyanilides; amino-pyrazolinone	3-keto reductase, C4- de-methylation (erg27)	2	0	2
	H5	valinamide carbamates; cinnamic acid amides; mandelic acid amides	cellulose synthase	2	2	4
	M	sulfamides; quinones	multi-site contact activity	0	2	2
	P1	benzothiadiazole (BTH)	salicylate-related	1	0	1
	U	phenylacetamide; cyanoacetamideoxime	unknown	2	0	2
	NA	NA	NA	2	0	2
HERBICIDE	A	Aryloxyphenoxy-propionate 'FOPs'	Lipid synthesis Inhiition (inhibition of ACCase)	1	0	1
	A	Cyclohexanedione 'DIMs'	Lipid synthesis Inhiition (inhibition of ACCase)	1	0	1
	A	Phenylpyrazoline 'DEN'	Lipid synthesis Inhiition (inhibition of ACCase)	1	1	2
	B	Pyrimidinyl (thio) benzoate	Inhibition of ALS (branched chain amino acid synthesis)	1	0	1
	B	Triazolopyrimidine	Inhibition of ALS (branched chain amino acid synthesis)	3	1	4
	B	Sulfonylurea	Inhibition of ALS (branched chain amino acid synthesis)	7	1	8
	B	Sulfonylamino-carbonyl-triazolinone	Inhibition of ALS (branched chain amino acid synthesis)	2	1	3
	C1	Triazolinone	Inhibition of photosynthesis at photosystem II	1	0	1
	C1	Triazine	Inhibition of photosynthesis at photosystem II	1	0	1
	E	Triazolinone	Inhibition of protoporphyrinogen oxidase	1	1	2
	E	Other (PPO)	Inhibition of protoporphyrinogen oxidase	1	0	1
	E	N-phenylphthalimide	Inhibition of protoporphyrinogen oxidase	1	0	1
	E	Thiadiazole	Inhibition of protoporphyrinogen oxidase	1	0	1
	E	Phenylpyrazole	Inhibition of protoporphyrinogen oxidase	1	0	1
	E	Pyrimidindione	Inhibition of protoporphyrinogen oxidase	1	1	2
	F	NA	Inhibition of pigment synthesis (bleaching)	1	0	1
	F2	NA	Inhibition of 4-HPPD	3	0	3
	F2	Isoxazole	Inhibition of 4-HPPD	1	0	1
	F2	Triketone	Inhibition of 4-HPPD	1	0	1
	K3	Oxyacetamide	Inhibition of cell division (inhibition of VLCFAs)	1	0	1
	K3	Other	Inhibition of cell division (inhibition of VLCFAs)	1	0	1
	L	Alkylazines	Inhibition of cellulose synthesis	1	0	1
	O	Pyridine carboxylic acid	Synthetic Auxins	1	1	2
	O	Arylpicolinate	NA	1	0	1
	P	Phthalamate Semicarbazone	Inhibition of auxin transport	1	0	1
	NA	NA	NA	3	0	3
OTHER (NO DATA)	Oxalic acid	Antimicrobial Pesticide
	Nicarbazin	Egg Hatch Reduction in Resident Canada Geese
	Macalayea Extract, Macleaya extract chloride	Fungicide
	n-methylneodecanamide	Insect Repellent
	Lithium (perfluorooctane) Sulfonate	Insecticide
	Mammalian Gonadotropin Releasing Hormone	Mammalian Contraceptive
	Ammonium Nitrate	NA
	Calcium Nitrate	NA
	Cuprous Chloride	NA
	EH-2001	NA
	Oxysilver Nitrate	NA
	Potassium tri-iodide	NA
	S-Dimethenamid	NA
	Sodium nitrite	NA
	Tepraloxydim	NA
	Zona-Stat	NA
	Demiditraz	Pesticide
	Forchlorfenuron	Plant Growth Regulator
	PT807 (Ecolyst)-HCl	plant growth regulator
	VCD and Triptolide	rodent contraceptive
	alpha-Chlorohydrin	Rodenticide
	Dimethyl disulfide	Soil Fumigant
